# Supplementary material for: Inhibition of Iron Release from Donkey Spleen Ferritin through Malt-Derived Protein Z–Ferulic Acid Interactions
Source: Foods. 2023 Jan 4;12(2):234. doi: 10.3390/foods12020234 (PMC9857996; doi:10.3390/foods12020234)
Supplement: Supplementary file 1 [file foods-12-00234-s001.zip]

Archive with 1 entries (1 files):
- foods-2148467-supplementary.pdf
